# Supplementary material for: Transcriptome analysis reveals that jasmonic acid biosynthesis and signaling is associated with the biosynthesis of asperosaponin VI in Dipsacus asperoides
Source: Front Plant Sci. 2022 Dec 22;13:1022075. doi: 10.3389/fpls.2022.1022075 (PMC9928152; doi:10.3389/fpls.2022.1022075)
Supplement: Supplementary file 1 [file Table_1.xlsx]

## Sheet: table S1
Table S1. The primers used in this study.
Primer name	Forward primer sequence (5'-3‘)	Reverse primer sequence (5'-3‘)
DaACT103	ACAGCCGAGCGGGAAATTGT	TCTGGGCAGCGGAATCTCTCT
DaAFS	GTCGAGTTCCGTCCTTGTCCC	TAACGGCAGTTGGAGTTGGGT
DaDS-1	GGAACTGGTGGCTCCCAAATA	GTTGTTTCAGACTGCACGGCT
DaDS-2	CATTTTTGCTGGATGATAAGGC	CGATGGTAATGGTGCTGTTGAC
DaTIFY11A	TTCCGCCTTTGAGAACACTTGAT	AAAAGGCGCCGGAGAAGTCTAAT
DaTIFY11B	ATTCGACTTTTCCGGCAACTTTC	TTATCACCGACAGCCAACACACT
DaAOS1	TGGAGTTCAAGTCCCGCAGAG	GATTTCCTCAACGAAGCCCAA
DaAOS2	GTAACAATGGCGGGGATGGA	ACTCCTCGGGTCGGTCAAATA
DaOPR3	GCCGTGGGCTCCGTGTATC	CAGTAGGGAAAGTGCATTATCGC
DaERF1	CTTCAAGGCTGCTCGGGTT	GTAGGAGAATCGTCAAGAGGTGG
DaAACT	ACAAGCAGCATTAGGGGCAGG	AACAAGAGAATCGTGTCCAAGGC
DaAOC1	GTTGCTGAATGGCACAAGGTC	CGCTGCTGATCGGGACAAC
DaMYC2	TTCCACCATACCTCATCCATCAG	CAGCCTAAAACCGAACCACCT
DaPLA2A	GGATGTCCAGGAGAGAAGCCA	GCAAGCAAAGCAGCCTTCATA
DaGPPS	TCCGTCTTAGAAACACTCGCCC	CCATCAGCGAGAACAGAATAACG
DaHMGCS	AGCAGCACAAGTAGCAAAGCCTC	TCACGAATACGGAACGAGAACAT
DaHMGCR-2	GCTGGCACCACTCCTTCCTAC	TCACAACACTGTCCCAAAATCGT
DaSE1	CATCATATTCACCGCCGTTTC	TCTTCTTGCTCGCATTGTTCAG
DaSE	CATCATATTCACCGCCGTTTC	TCTTCTTGCTCGCATTGTTCAG

## Sheet: table S2
Table S2. Summary of RNA sequencing.
Sample	Raw reads	Clean reads	Mapped reads	Mapped ratio	Error rate(%)	Q20(%)	Q30(%)	GC content(%)	Q30(%)	GC content(%)
L1_1	46830976	43939750	33599142	0.7647	0.0263	97.56	92.8	43.03	92.8	43.03
L1_2	46165030	42855116	33193438	0.7746	0.0263	97.6	92.82	43.12	92.82	43.12
L1_3	46089214	42638752	33029520	0.7746	0.0269	97.34	92.32	43.67	92.32	43.67
L2_1	45607322	42445004	32037692	0.7548	0.026	97.72	93.09	43.32	93.09	43.32
L2_2	45675832	42099394	31895852	0.7576	0.0263	97.57	92.79	43.29	92.79	43.29
L2_3	45967328	42433578	32434872	0.7644	0.0265	97.51	92.64	43.5	92.64	43.5
M7_1	56820110	56181114	43726998	0.7783	0.0116	98.38	95.7	46	95.7	46
M7_2	58928482	58263724	46623834	0.8002	0.0115	98.43	95.83	44.07	95.83	44.07
M7_3	46582592	46065820	36120938	0.7841	0.0115	98.45	95.87	44.38	95.87	44.38

## Sheet: table S3
Table S3. The evaluation of de novo assembly with Trinity.
Type	Unigene	Transcript
Total number	124677	177195
Total base	97848552	161311171
Largest length (bp)	13126	13126
Smallest length (bp)	201	201
Average length (bp)	784.82	910.36
N50 length (bp)	1142	1367
E90N50 length (bp)	2092	1921
Mean mapped percent (%)	66.779	84.499
GC percent (%)	41.13	41
TransRate score	0.22932	0.3367
BUSCO score	82.9%(11.4%)	82.9%(11.4%)

## Sheet: table S4
Table S4. GO enrichments of genes are common in L1, L2, M7
Number	GO ID	Term Type	Description	Pvalue_uncorrected	Gene_ids
1	GO:0009641	BP	shade avoidance	0.00388703	TRINITY_DN6963_c0_g1
1	GO:0031145	BP	anaphase-promoting complex-dependent catabolic process	0.008189	TRINITY_DN11724_c0_g1
1	GO:0018105	BP	peptidyl-serine phosphorylation	0.0365571	TRINITY_DN1635_c0_g1
1	GO:0018209	BP	peptidyl-serine modification	0.037809	TRINITY_DN1635_c0_g1
1	GO:0009639	BP	response to red or far red light	0.0461152	TRINITY_DN6963_c0_g1
1	GO:0009738	BP	abscisic acid-activated signaling pathway	0.048181	TRINITY_DN1635_c0_g1
1	GO:0050551	MF	myrcene synthase activity	0.000432607	TRINITY_DN4879_c0_g1
2	GO:0003993	MF	acid phosphatase activity	0.000554195	TRINITY_DN1705_c0_g1;TRINITY_DN5298_c0_g1
1	GO:0010295	MF	(+)-abscisic acid 8'-hydroxylase activity	0.00129729	TRINITY_DN8400_c0_g1
2	GO:0051213	MF	dioxygenase activity	0.00886431	TRINITY_DN25596_c0_g1;TRINITY_DN5930_c0_g1
1	GO:0008271	MF	secondary active sulfate transmembrane transporter activity	0.0146086	TRINITY_DN16657_c1_g1
1	GO:0009931	MF	calcium-dependent protein serine/threonine kinase activity	0.0154616	TRINITY_DN1635_c0_g1
1	GO:0010857	MF	calcium-dependent protein kinase activity	0.0158878	TRINITY_DN1635_c0_g1
1	GO:0016844	MF	strictosidine synthase activity	0.0167397	TRINITY_DN14154_c0_g1
1	GO:0016843	MF	amine-lyase activity	0.0197157	TRINITY_DN14154_c0_g1
1	GO:0010333	MF	terpene synthase activity	0.0201402	TRINITY_DN4879_c0_g1
1	GO:0015116	MF	sulfate transmembrane transporter activity	0.0201402	TRINITY_DN16657_c1_g1
1	GO:1901682	MF	sulfur compound transmembrane transporter activity	0.0252198	TRINITY_DN16657_c1_g1
1	GO:0016838	MF	carbon-oxygen lyase activity, acting on phosphates	0.0264858	TRINITY_DN4879_c0_g1
1	GO:0004683	MF	calmodulin-dependent protein kinase activity	0.0306944	TRINITY_DN1635_c0_g1
1	GO:0061631	MF	ubiquitin conjugating enzyme activity	0.0361395	TRINITY_DN11724_c0_g1
1	GO:0061650	MF	ubiquitin-like protein conjugating enzyme activity	0.0365571	TRINITY_DN11724_c0_g1
1	GO:0016840	MF	carbon-nitrogen lyase activity	0.0411397	TRINITY_DN14154_c0_g1
1	GO:0016702	MF	oxidoreductase activity, acting on single donors with incorporation of molecular oxygen, incorporation of two atoms of oxygen	0.0423859	TRINITY_DN25596_c0_g1
2	GO:0016791	MF	phosphatase activity	0.0428548	TRINITY_DN1705_c0_g1;TRINITY_DN5298_c0_g1

## Sheet: table S5
Table S5. The expression of genes in plant hormone signal transduction pathway
Gene_id	L1	L2	M7	Swiss-Prot_hit-name	Swiss-Prot_description
TRINITY_DN11280_c0_g1	34.05	42.14	72.2033	sp|Q570C0|TIR1_ARATH;	Protein TRANSPORT INHIBITOR RESPONSE 1 OS=Arabidopsis thaliana OX=3702 GN=TIR1 PE=1 SV=2;
TRINITY_DN1296_c0_g1	127.903	83.9833	228.74	sp|Q9ZSY8|IAA27_ARATH;	Auxin-responsive protein IAA27 OS=Arabidopsis thaliana OX=3702 GN=IAA27 PE=1 SV=1;
TRINITY_DN14_c0_g1	60.6467	36.65	3.14	sp|O82333|GH31_ARATH;	Probable indole-3-acetic acid-amido synthetase GH3.1 OS=Arabidopsis thaliana OX=3702 GN=GH3.1 PE=2 SV=1;
TRINITY_DN17850_c0_g1	22.82	16.8467	89.7867	sp|Q9LTV3|SAU72_ARATH;	Auxin-responsive protein SAUR72 OS=Arabidopsis thaliana OX=3702 GN=SAUR72 PE=2 SV=1;
TRINITY_DN19155_c0_g1	5.89667	10.1733	104.56	sp|O22150|SAU36_ARATH;	Auxin-responsive protein SAUR36 OS=Arabidopsis thaliana OX=3702 GN=SAUR36 PE=2 SV=1;
TRINITY_DN19178_c0_g2	43.1333	50.8933	126.863	sp|Q9LTV3|SAU72_ARATH;	Auxin-responsive protein SAUR72 OS=Arabidopsis thaliana OX=3702 GN=SAUR72 PE=2 SV=1;
TRINITY_DN30170_c0_g1	66.0467	26.3067	2.86667	sp|Q5VRD1|IAA1_ORYSJ;	Auxin-responsive protein IAA1 OS=Oryza sativa subsp. japonica OX=39947 GN=IAA1 PE=2 SV=1;
TRINITY_DN34452_c0_g1	60.54	36.6333	2.08333	sp|Q38831|IAA13_ARATH;	Auxin-responsive protein IAA13 OS=Arabidopsis thaliana OX=3702 GN=IAA13 PE=1 SV=2;
TRINITY_DN34452_c0_g2	61.7567	32.45	1.11333	sp|Q38831|IAA13_ARATH;	Auxin-responsive protein IAA13 OS=Arabidopsis thaliana OX=3702 GN=IAA13 PE=1 SV=2;
TRINITY_DN5688_c0_g1	4.07	6.68333	55.92	sp|P33083|AX6B_SOYBN;	Auxin-induced protein 6B OS=Glycine max OX=3847 PE=2 SV=1;
TRINITY_DN88149_c0_g3	8.74	5.03	35.3767	sp|Q9ZSY8|IAA27_ARATH;	Auxin-responsive protein IAA27 OS=Arabidopsis thaliana OX=3702 GN=IAA27 PE=1 SV=1;
TRINITY_DN9615_c0_g1	35.78	30.56	5.53	sp|O22150|SAU36_ARATH;	Auxin-responsive protein SAUR36 OS=Arabidopsis thaliana OX=3702 GN=SAUR36 PE=2 SV=1;
TRINITY_DN1285_c1_g1	173.537	139.077	21.9467	sp|Q39204|MYC2_ARATH;	Transcription factor MYC2 OS=Arabidopsis thaliana OX=3702 GN=MYC2 PE=1 SV=2;
TRINITY_DN320_c0_g1	140.12	111.91	402.903	sp|Q9LVI4|TIF6B_ARATH;	Protein TIFY 6B OS=Arabidopsis thaliana OX=3702 GN=TIFY6B PE=1 SV=1;
TRINITY_DN3331_c0_g1	539.84	204.327	42.6833	sp|Q9C9E3|TI11B_ARATH;	Protein TIFY 11B OS=Arabidopsis thaliana OX=3702 GN=TIFY11B PE=1 SV=1;
TRINITY_DN5082_c0_g1	318.99	247.113	1150.81	sp|Q9LMA8|TI10A_ARATH;	Protein TIFY 10A OS=Arabidopsis thaliana OX=3702 GN=TIFY10A PE=1 SV=1;
TRINITY_DN598_c0_g1	648.76	312.417	59.6267	sp|Q9LDU5|TI11A_ARATH;	Protein TIFY 11A OS=Arabidopsis thaliana OX=3702 GN=TIFY11A PE=1 SV=1;
TRINITY_DN15972_c0_g1	111	11.88	0	------	------
TRINITY_DN17836_c0_g1	4.37	3.72667	42.0367	sp|Q6EN42|PYL3_ORYSJ;	Abscisic acid receptor PYL3 OS=Oryza sativa subsp. japonica OX=39947 GN=PYL3 PE=1 SV=1;
TRINITY_DN18489_c0_g1	60.24	64.4767	10.6733	sp|A2ZAB5|SAPK3_ORYSI;	Serine/threonine-protein kinase SAPK3 OS=Oryza sativa subsp. indica OX=39946 GN=SAPK3 PE=1 SV=2;
TRINITY_DN1905_c0_g2	79.2333	57.4633	317.957	sp|O80920|PYL4_ARATH;	Abscisic acid receptor PYL4 OS=Arabidopsis thaliana OX=3702 GN=PYL4 PE=1 SV=1;
TRINITY_DN1905_c1_g1	12.35	4.55667	69.77	sp|O80920|PYL4_ARATH;	Abscisic acid receptor PYL4 OS=Arabidopsis thaliana OX=3702 GN=PYL4 PE=1 SV=1;
TRINITY_DN3522_c0_g1	285.417	124.063	12.1667	sp|P49598|P2C37_ARATH;	Protein phosphatase 2C 37 OS=Arabidopsis thaliana OX=3702 GN=PP2CA PE=1 SV=1;
TRINITY_DN3774_c0_g2	13.3967	26.8833	48.6033	sp|Q940H6|SRK2E_ARATH;	Serine/threonine-protein kinase SRK2E OS=Arabidopsis thaliana OX=3702 GN=SRK2E PE=1 SV=1;
TRINITY_DN3774_c0_g3	58.11	39.6933	2.04	sp|Q75LR7|SAPK1_ORYSJ;	Serine/threonine-protein kinase SAPK1 OS=Oryza sativa subsp. japonica OX=39947 GN=SAPK1 PE=1 SV=1;
TRINITY_DN3932_c0_g1	43.1467	7.12333	2.24333	sp|A2YNT8|SAPK2_ORYSI;	Serine/threonine-protein kinase SAPK2 OS=Oryza sativa subsp. indica OX=39946 GN=SAPK2 PE=2 SV=2;
TRINITY_DN410_c0_g1	46.5	43.13	144.23	sp|Q84MC7|PYL9_ARATH;	Abscisic acid receptor PYL9 OS=Arabidopsis thaliana OX=3702 GN=PYL9 PE=1 SV=1;
TRINITY_DN8624_c0_g1	47.3633	42.7733	2.60667	sp|Q9CAJ0|P2C16_ARATH;	Protein phosphatase 2C 16 OS=Arabidopsis thaliana OX=3702 GN=HAB1 PE=1 SV=1;
TRINITY_DN10381_c0_g4	13.2333	42.1167	8.46333	sp|O80536|PIF3_ARATH;	Transcription factor PIF3 OS=Arabidopsis thaliana OX=3702 GN=PIF3 PE=1 SV=1;
TRINITY_DN16780_c0_g1	17.3767	44.89	0	sp|Q8GZM7|PIF1_ARATH;	Transcription factor PIF1 OS=Arabidopsis thaliana OX=3702 GN=PIF1 PE=1 SV=1;
TRINITY_DN16966_c0_g2	156.27	165.16	360.997	sp|Q9STX3|GID2_ARATH;	F-box protein GID2 OS=Arabidopsis thaliana OX=3702 GN=GID2 PE=1 SV=1;
TRINITY_DN2134_c0_g1	24.0267	35.26	61.6967	sp|Q8S4W7|GAI1_VITVI;	DELLA protein GAI1 OS=Vitis vinifera OX=29760 GN=GAI1 PE=2 SV=1;
TRINITY_DN5728_c1_g1	48.2667	41.2833	86.3333	sp|Q8S4W7|GAI1_VITVI;	DELLA protein GAI1 OS=Vitis vinifera OX=29760 GN=GAI1 PE=2 SV=1;
TRINITY_DN7987_c0_g1	18.1167	18.8167	119.947	sp|Q9LYC1|GID1B_ARATH;	Gibberellin receptor GID1B OS=Arabidopsis thaliana OX=3702 GN=GID1B PE=1 SV=1;
TRINITY_DN8020_c0_g1	33.0433	32.98	105.443	sp|Q9MAA7|GID1A_ARATH;	Gibberellin receptor GID1A OS=Arabidopsis thaliana OX=3702 GN=GID1A PE=1 SV=1;
TRINITY_DN892_c0_g1	94.8833	122.157	355.35	sp|Q9LYC1|GID1B_ARATH;	Gibberellin receptor GID1B OS=Arabidopsis thaliana OX=3702 GN=GID1B PE=1 SV=1;
TRINITY_DN9921_c0_g3	11.82	67.72	73.6567	sp|Q7Y1B6|GAI_SOLLC;	DELLA protein GAI OS=Solanum lycopersicum OX=4081 GN=GAI PE=2 SV=1;
TRINITY_DN1694_c0_g1	6.37	19.2733	145.073	sp|Q708Y0|EBF2_ARATH;	EIN3-binding F-box protein 2 OS=Arabidopsis thaliana OX=3702 GN=EBF2 PE=1 SV=1;
TRINITY_DN4261_c2_g1	12.7333	35.43	203.05	sp|Q708Y0|EBF2_ARATH;	EIN3-binding F-box protein 2 OS=Arabidopsis thaliana OX=3702 GN=EBF2 PE=1 SV=1;
TRINITY_DN7491_c0_g1	37.56	6.8	0.87	sp|Q8LDC8|ERF92_ARATH;	Ethylene-responsive transcription factor 1B OS=Arabidopsis thaliana OX=3702 GN=ERF1B PE=1 SV=2;
TRINITY_DN830_c0_g1	15.26	25.0433	101.423	sp|Q0WPQ2|ETR2_ARATH;	Ethylene receptor 2 OS=Arabidopsis thaliana OX=3702 GN=ETR2 PE=1 SV=2;
TRINITY_DN10473_c0_g2	73.8533	2.65333	3.73333	sp|Q41359|PR1_SAMNI;	Pathogenesis-related protein PR-1 type OS=Sambucus nigra OX=4202 PE=2 SV=1;
TRINITY_DN5318_c0_g1	35.6233	12.1867	0.163333	sp|Q39237|TGA1_ARATH;	Transcription factor TGA1 OS=Arabidopsis thaliana OX=3702 GN=TGA1 PE=1 SV=2;
TRINITY_DN762_c0_g1	102.74	36.99	6.87333	sp|Q0JJ01|NPR2_ORYSJ;	BTB/POZ domain and ankyrin repeat-containing protein NPR2 OS=Oryza sativa subsp. japonica OX=39947 GN=NPR2 PE=1 SV=1;
TRINITY_DN7790_c0_g1	57.9533	24.1133	2.54667	sp|Q93ZE2|TGA7_ARATH;	Transcription factor TGA7 OS=Arabidopsis thaliana OX=3702 GN=TGA7 PE=1 SV=1;
TRINITY_DN3398_c0_g3	74.0833	33.75	7.5	sp|Q38910|XTH23_ARATH;	Probable xyloglucan endotransglucosylase/hydrolase protein 23 OS=Arabidopsis thaliana OX=3702 GN=XTH23 PE=2 SV=1;
TRINITY_DN75451_c0_g2	48.68	14.9433	0	sp|Q38910|XTH23_ARATH;	Probable xyloglucan endotransglucosylase/hydrolase protein 23 OS=Arabidopsis thaliana OX=3702 GN=XTH23 PE=2 SV=1;

## Sheet: table S6
Table S6. A total of 145 DEGs encoding TFs
Gene_id	NR description	L1	L2	M7	Swiss-Prot_hit-name	Swiss-Prot_description
TRINITY_DN10195_c0_g3	GAGA-binding transcriptional activator [Dorcoceras hygrometricum]	10.6733	22.4833	33.1267	sp|Q9LDE2|BPC2_ARATH;	Protein BASIC PENTACYSTEINE2 OS=Arabidopsis thaliana OX=3702 GN=BPC2 PE=1 SV=1;
TRINITY_DN102082_c0_g1	dnaJ homolog subfamily C member 2 [Lactuca sativa]	26.7267	35.9833	66.1167	sp|Q9ASQ2|MAMYB_ARATH;	Transcription factor MAMYB OS=Arabidopsis thaliana OX=3702 GN=MAMYB PE=1 SV=1;
TRINITY_DN10261_c0_g2	transcription factor HHO6-like [Hevea brasiliensis]	60.5067	56.8433	6.76333	sp|Q5VRW2|NOH1_ORYSJ;	Transcription factor NIGTH1 OS=Oryza sativa subsp. japonica OX=39947 GN=NHO1 PE=1 SV=2;
TRINITY_DN10381_c0_g4	Transcription factor like [Actinidia chinensis var. chinensis]	13.2333	42.1167	8.46333	sp|O80536|PIF3_ARATH;	Transcription factor PIF3 OS=Arabidopsis thaliana OX=3702 GN=PIF3 PE=1 SV=1;
TRINITY_DN105773_c0_g1	Ethylene-responsive transcription factor [Actinidia chinensis var. chinensis]	137.307	184.517	13.0833	sp|Q40478|ERF5_TOBAC;	Ethylene-responsive transcription factor 5 OS=Nicotiana tabacum OX=4097 GN=ERF5 PE=2 SV=1;
TRINITY_DN10803_c0_g1	protein FD [Quercus suber]	30.2333	16.7167	4.06	sp|Q84JK2|FD_ARATH;	Protein FD OS=Arabidopsis thaliana OX=3702 GN=FD PE=1 SV=1;
TRINITY_DN11157_c0_g1	scarecrow-like transcription factor PAT1 [Camellia sinensis]	834.257	286.713	60.6767	sp|Q8H125|SCL5_ARATH;	Scarecrow-like protein 5 OS=Arabidopsis thaliana OX=3702 GN=SCL5 PE=2 SV=1;
TRINITY_DN11199_c0_g1	Mini zinc finger protein 1 [Capsicum chinense]	44.91	16.01	0.256667	sp|Q2Q493|MIF3_ARATH;	Mini zinc finger protein 3 OS=Arabidopsis thaliana OX=3702 GN=MIF3 PE=1 SV=1;
TRINITY_DN11262_c0_g1	embryonic element binding Factor 7, partial [Daucus carota]	4.11667	15.2967	89.6433	sp|O65665|ERF60_ARATH;	Ethylene-responsive transcription factor ERF060 OS=Arabidopsis thaliana OX=3702 GN=ERF060 PE=2 SV=1;
TRINITY_DN11262_c0_g2	embryonic element binding Factor 7, partial [Daucus carota]	4.07333	12.6067	82.25	sp|O65665|ERF60_ARATH;	Ethylene-responsive transcription factor ERF060 OS=Arabidopsis thaliana OX=3702 GN=ERF060 PE=2 SV=1;
TRINITY_DN1141_c1_g1	floral homeotic protein APETALA 2 isoform X2 [Coffea eugenioides]	77.36	45.68	2.21	sp|Q9FH95|TOE3_ARATH;	AP2-like ethylene-responsive transcription factor TOE3 OS=Arabidopsis thaliana OX=3702 GN=TOE3 PE=1 SV=1;
TRINITY_DN1141_c1_g2	transcription factor APETALA2 [Vitis vinifera]	20.5767	39.15	4.71	sp|P47927|AP2_ARATH;	Floral homeotic protein APETALA 2 OS=Arabidopsis thaliana OX=3702 GN=AP2 PE=1 SV=1;
TRINITY_DN11764_c0_g2	transcription factor HY5 [Citrus clementina]	0.073333	0.306667	84.46	sp|Q9SM50|HY5_SOLLC;	Transcription factor HY5 OS=Solanum lycopersicum OX=4081 GN=HY5 PE=2 SV=1;
TRINITY_DN1212_c1_g1	NAC domain-containing protein 2 [Sesamum indicum]	68	40.8233	5.74333	sp|Q9C598|NAC81_ARATH;	Protein ATAF2 OS=Arabidopsis thaliana OX=3702 GN=NAC081 PE=1 SV=1;
TRINITY_DN1218_c0_g2	NAC domain-containing protein 83-like [Camellia sinensis]	155.537	46.68	8.23	sp|Q9FY93|NAC83_ARATH;	NAC domain-containing protein 83 OS=Arabidopsis thaliana OX=3702 GN=NAC083 PE=1 SV=1;
TRINITY_DN1239_c1_g1	ethylene-responsive transcription factor RAP2-12-like [Camellia sinensis]	188.457	221.483	603.073	sp|Q6K7E6|ERF1_ORYSJ;	Ethylene-responsive transcription factor 1 OS=Oryza sativa subsp. japonica OX=39947 GN=EREBP1 PE=1 SV=1;
TRINITY_DN12483_c0_g1	transcription factor MYB13-like [Coffea eugenioides]	42.9367	34.66	5.02333	sp|Q9SJX8|MYB14_ARATH;	Transcription factor MYB14 OS=Arabidopsis thaliana OX=3702 GN=MYB14 PE=2 SV=1;
TRINITY_DN12483_c0_g2	transcription factor MYB4-like [Camellia sinensis]	36.1433	19.8133	1.64333	sp|Q9LTC4|MYB15_ARATH;	Transcription factor MYB15 OS=Arabidopsis thaliana OX=3702 GN=MYB15 PE=1 SV=1;
TRINITY_DN12523_c0_g1	hypothetical protein LSAT_9X8501 [Lactuca sativa]	156.517	53.19	16.2833	sp|Q9SJX8|MYB14_ARATH;	Transcription factor MYB14 OS=Arabidopsis thaliana OX=3702 GN=MYB14 PE=2 SV=1;
TRINITY_DN12523_c0_g2	transcription factor MYB14-like [Lactuca sativa]	97.82	21.08	12.3067	sp|Q9SJX8|MYB14_ARATH;	Transcription factor MYB14 OS=Arabidopsis thaliana OX=3702 GN=MYB14 PE=2 SV=1;
TRINITY_DN12589_c0_g3	LOW QUALITY PROTEIN: transcription factor bHLH78-like [Camellia sinensis]	31.12	43.7067	0.39	sp|Q9SRT2|BH062_ARATH;	Transcription factor bHLH62 OS=Arabidopsis thaliana OX=3702 GN=BHLH62 PE=2 SV=1;
TRINITY_DN1262_c0_g1	transcription factor ILR3 [Camellia sinensis]	52.1633	33.6367	89.07	sp|Q9FH37|ILR3_ARATH;	Transcription factor ILR3 OS=Arabidopsis thaliana OX=3702 GN=ILR3 PE=1 SV=1;
TRINITY_DN12856_c0_g1	LOB domain-containing protein 37 [Solanum lycopersicum]	49.7933	48.7633	125.87	sp|Q9FN11|LBD37_ARATH;	LOB domain-containing protein 37 OS=Arabidopsis thaliana OX=3702 GN=LBD37 PE=2 SV=1;
TRINITY_DN13486_c0_g2	myb family transcription factor EFM [Sesamum indicum]	7	31.6767	3.52667	sp|Q9FPE8|HHO3_ARATH;	Transcription factor HHO3 OS=Arabidopsis thaliana OX=3702 GN=HHO3 PE=2 SV=1;
TRINITY_DN13556_c0_g1	WUSCHEL-related homeobox 4 [Citrus clementina]	88.2967	46.19	10.3267	sp|Q6X7J9|WOX4_ARATH;	WUSCHEL-related homeobox 4 OS=Arabidopsis thaliana OX=3702 GN=WOX4 PE=1 SV=1;
TRINITY_DN1369_c0_g1	ethylene-responsive transcription factor ERF109 [Sesamum indicum]	3466.34	2042.58	1.33	sp|Q9SZ06|EF109_ARATH;	Ethylene-responsive transcription factor ERF109 OS=Arabidopsis thaliana OX=3702 GN=ERF109 PE=1 SV=1;
TRINITY_DN1377_c0_g2	PREDICTED: GATA transcription factor 15-like [Juglans regia]	28.9633	31.9633	102.96	sp|Q8LG10|GAT15_ARATH;	GATA transcription factor 15 OS=Arabidopsis thaliana OX=3702 GN=GATA15 PE=2 SV=2;
TRINITY_DN1448_c0_g1	PREDICTED: transcription factor bHLH35 [Pyrus x bretschneideri]	121.907	21.1833	16.1433	sp|Q700E3|BH027_ARATH;	Transcription factor bHLH27 OS=Arabidopsis thaliana OX=3702 GN=BHLH27 PE=2 SV=1;
TRINITY_DN14991_c1_g1	nam-like protein 10 [Petunia x hybrida]	152.187	100.907	25.51	sp|Q7F2L3|NAC48_ORYSJ;	NAC domain-containing protein 48 OS=Oryza sativa subsp. japonica OX=39947 GN=NAC048 PE=1 SV=1;
TRINITY_DN1499_c0_g1	B-box zinc finger protein 18 [Camellia sinensis]	82.88	40.2133	4.58667	sp|C0SVM5|BBX19_ARATH;	B-box zinc finger protein 19 OS=Arabidopsis thaliana OX=3702 GN=BBX19 PE=1 SV=1;
TRINITY_DN15032_c0_g1	hypothetical protein Saspl_053104 [Salvia splendens]	62.67	48.7667	151.44	sp|Q9SYM2|BBX22_ARATH;	B-box zinc finger protein 22 OS=Arabidopsis thaliana OX=3702 GN=BBX22 PE=1 SV=2;
TRINITY_DN15117_c2_g1	PREDICTED: ethylene-responsive transcription factor RAP2-10-like [Solanum tuberosum]	8.32	13.23	43.2	sp|Q9FH94|ERF10_ARATH;	Ethylene-responsive transcription factor ERF010 OS=Arabidopsis thaliana OX=3702 GN=ERF010 PE=2 SV=1;
TRINITY_DN15192_c0_g1	zinc finger CCCH domain-containing protein 20-like [Camellia sinensis]	5.26667	10.45	58.8133	sp|O82199|C3H20_ARATH;	Zinc finger CCCH domain-containing protein 20 OS=Arabidopsis thaliana OX=3702 GN=At2g19810 PE=2 SV=1;
TRINITY_DN1544_c0_g4	homeobox-leucine zipper protein [Salvia splendens]	26.2567	45.77	5.48667	sp|P46604|HAT22_ARATH;	Homeobox-leucine zipper protein HAT22 OS=Arabidopsis thaliana OX=3702 GN=HAT22 PE=1 SV=1;
TRINITY_DN1565_c0_g1	Transcription factor GRAS [Corchorus capsularis]	43.43	29.7933	4	sp|Q69VG1|CIGR1_ORYSJ;	Chitin-inducible gibberellin-responsive protein 1 OS=Oryza sativa subsp. japonica OX=39947 GN=CIGR1 PE=2 SV=1;
TRINITY_DN1638_c0_g1	AP2/ERF-domain containing protein [Pogostemon cablin]	2.96	5.46	95.3567	sp|Q9LYD3|DREB3_ARATH;	Dehydration-responsive element-binding protein 3 OS=Arabidopsis thaliana OX=3702 GN=DREB3 PE=2 SV=1;
TRINITY_DN16717_c0_g1	PREDICTED: scarecrow-like protein 13 [Capsicum annuum]	102.197	38.2333	3.13667	sp|Q9M0M5|SCL13_ARATH;	Scarecrow-like protein 13 OS=Arabidopsis thaliana OX=3702 GN=SCL13 PE=2 SV=2;
TRINITY_DN17872_c1_g3	ethylene-responsive transcription factor 3-like [Camellia sinensis]	10.1667	9.57333	47.82	sp|Q9SXS8|ERF3_TOBAC;	Ethylene-responsive transcription factor 3 OS=Nicotiana tabacum OX=4097 GN=ERF3 PE=2 SV=1;
TRINITY_DN19024_c0_g1	homeobox-leucine zipper protein ATHB-13-like [Manihot esculenta]	74.2667	81.8367	6.54667	sp|Q8LC03|ATB13_ARATH;	Homeobox-leucine zipper protein ATHB-13 OS=Arabidopsis thaliana OX=3702 GN=ATHB-13 PE=2 SV=2;
TRINITY_DN1903_c0_g1	Transcription factor PosF21 [Actinidia chinensis var. chinensis]	110.067	119.27	17.61	sp|Q04088|POF21_ARATH;	Probable transcription factor PosF21 OS=Arabidopsis thaliana OX=3702 GN=POSF21 PE=2 SV=1;
TRINITY_DN19527_c0_g1	PREDICTED: dehydration-responsive element-binding protein 1A-like [Nicotiana sylvestris]	309.953	105.86	29.3467	sp|Q9M0L0|DRE1A_ARATH;	Dehydration-responsive element-binding protein 1A OS=Arabidopsis thaliana OX=3702 GN=DREB1A PE=1 SV=2;
TRINITY_DN1978_c0_g1	PREDICTED: homeobox-leucine zipper protein ATHB-12-like [Nicotiana tomentosiformis]	66.2233	47.8733	8.81	sp|P46897|ATHB7_ARATH;	Homeobox-leucine zipper protein ATHB-7 OS=Arabidopsis thaliana OX=3702 GN=ATHB-7 PE=1 SV=2;
TRINITY_DN2020_c0_g1	ethylene-responsive transcription factor RAP2-12-like [Camellia sinensis]	103.95	250.723	424.86	sp|Q9LUM4|RAP22_ARATH;	Ethylene-responsive transcription factor RAP2-2 OS=Arabidopsis thaliana OX=3702 GN=RAP2-2 PE=1 SV=2;
TRINITY_DN20210_c0_g1	Transcription factor like [Actinidia chinensis var. chinensis]	107.477	54.2467	6.33	sp|O23160|MYB73_ARATH;	Transcription factor MYB73 OS=Arabidopsis thaliana OX=3702 GN=MYB73 PE=1 SV=1;
TRINITY_DN2030_c0_g1	WRKY33 [Vitis vinifera]	328.693	176.417	9.96333	sp|Q6IEQ7|WRK24_ORYSJ;	WRKY transcription factor WRKY24 OS=Oryza sativa subsp. japonica OX=39947 GN=WRKY24 PE=2 SV=1;
TRINITY_DN2030_c0_g2	PREDICTED: probable WRKY transcription factor 26 isoform X1 [Nicotiana sylvestris]	205.5	93.4667	3.35	sp|Q6IEQ7|WRK24_ORYSJ;	WRKY transcription factor WRKY24 OS=Oryza sativa subsp. japonica OX=39947 GN=WRKY24 PE=2 SV=1;
TRINITY_DN20567_c0_g1	PREDICTED: dof zinc finger protein DOF5.4 [Vitis vinifera]	19.97	31.0767	107.067	sp|Q8LDR0|DOF54_ARATH;	Dof zinc finger protein DOF5.4 OS=Arabidopsis thaliana OX=3702 GN=DOF5.4 PE=2 SV=2;
TRINITY_DN2091_c0_g1	WRKY transcription factor [Actinidia chinensis var. chinensis]	268.803	81.0967	13.3333	sp|Q9SV15|WRK11_ARATH;	Probable WRKY transcription factor 11 OS=Arabidopsis thaliana OX=3702 GN=WRKY11 PE=2 SV=2;
TRINITY_DN21211_c0_g1	ethylene-responsive transcription factor 12 [Sesamum indicum]	12.72	17.8233	92.63	sp|Q94ID6|ERF81_ARATH;	Ethylene-responsive transcription factor 12 OS=Arabidopsis thaliana OX=3702 GN=ERF12 PE=1 SV=1;
TRINITY_DN2134_c0_g1	DNA binding transcription factor protein [Panax ginseng]	24.0267	35.26	61.6967	sp|Q8S4W7|GAI1_VITVI;	DELLA protein GAI1 OS=Vitis vinifera OX=29760 GN=GAI1 PE=2 SV=1;
TRINITY_DN21990_c0_g2	NAC domain-containing protein 92-like isoform X2 [Coffea arabica]	35.48	24.21	5.42667	sp|Q9FLJ2|NC100_ARATH;	NAC domain-containing protein 100 OS=Arabidopsis thaliana OX=3702 GN=NAC100 PE=2 SV=1;
TRINITY_DN22092_c0_g2	C-repeat binding factor [Ageratina adenophora]	29.36	75.29	1.55667	sp|P93835|DRE1B_ARATH;	Dehydration-responsive element-binding protein 1B OS=Arabidopsis thaliana OX=3702 GN=DREB1B PE=1 SV=2;
TRINITY_DN228_c0_g2	STOREKEEPER protein [Actinidia chinensis var. chinensis]	35.5433	43.8467	4.69	sp|Q94IK2|STK_SOLTU;	STOREKEEPER protein OS=Solanum tuberosum OX=4113 GN=STK PE=2 SV=1;
TRINITY_DN2299_c0_g1	bZIP transcription factor 16 [Camellia sinensis]	17.5433	10.1333	32.91	sp|O24646|HY5_ARATH;	Transcription factor HY5 OS=Arabidopsis thaliana OX=3702 GN=HY5 PE=1 SV=1;
TRINITY_DN2437_c0_g3	PREDICTED: transcription factor MYC2 isoform X1 [Vitis vinifera]	23.4	22.3567	51.2833	sp|Q9ZUG9|BH066_ARATH;	Transcription factor bHLH66 OS=Arabidopsis thaliana OX=3702 GN=BHLH66 PE=1 SV=1;
TRINITY_DN24929_c0_g1	Protein RADIALIS-like, partial [Actinidia chinensis var. chinensis]	110.683	14.6233	1.17	sp|Q8GW75|RADL5_ARATH;	Protein RADIALIS-like 5 OS=Arabidopsis thaliana OX=3702 GN=RL5 PE=3 SV=1;
TRINITY_DN24929_c1_g1	protein RADIALIS-like 3 [Coffea arabica]	668.623	74.9367	2.72667	sp|F4JVB8|RADL1_ARATH;	Protein RADIALIS-like 1 OS=Arabidopsis thaliana OX=3702 GN=RL1 PE=2 SV=1;
TRINITY_DN25193_c0_g1	PREDICTED: dehydration-responsive element-binding protein 1A-like [Nicotiana attenuata]	276.637	96.09	3.77667	sp|Q9M0L0|DRE1A_ARATH;	Dehydration-responsive element-binding protein 1A OS=Arabidopsis thaliana OX=3702 GN=DREB1A PE=1 SV=2;
TRINITY_DN26230_c0_g1	ethylene-responsive transcription factor ERF003-like [Camellia sinensis]	22.9633	63.4233	6.83333	sp|Q94AW5|ERF03_ARATH;	Ethylene-responsive transcription factor ERF003 OS=Arabidopsis thaliana OX=3702 GN=ERF003 PE=2 SV=1;
TRINITY_DN267_c0_g1	PREDICTED: B-box zinc finger protein 19 isoform X1 [Gossypium arboreum]	44.4467	62.29	0.776667	sp|C0SVM5|BBX19_ARATH;	B-box zinc finger protein 19 OS=Arabidopsis thaliana OX=3702 GN=BBX19 PE=1 SV=1;
TRINITY_DN275_c0_g1	PREDICTED: LOB domain-containing protein 38 [Vitis vinifera]	19.3367	37.05	73.5833	sp|Q9SN23|LBD38_ARATH;	LOB domain-containing protein 38 OS=Arabidopsis thaliana OX=3702 GN=LBD38 PE=1 SV=1;
TRINITY_DN275_c0_g2	PREDICTED: LOB domain-containing protein 38 [Vitis vinifera]	9.28667	40.6867	39.3833	sp|Q9FN11|LBD37_ARATH;	LOB domain-containing protein 37 OS=Arabidopsis thaliana OX=3702 GN=LBD37 PE=2 SV=1;
TRINITY_DN2842_c0_g3	transcription factor bHLH18 [Jatropha curcas]	33.5133	22.6833	5.64667	sp|Q9T072|BH025_ARATH;	Transcription factor bHLH25 OS=Arabidopsis thaliana OX=3702 GN=BHLH25 PE=2 SV=2;
TRINITY_DN28849_c0_g1	squamosa promoter-binding-like protein 9 [Prunus persica]	2.56667	2.92	73.6533	sp|Q9M2Q6|SPL15_ARATH;	Squamosa promoter-binding-like protein 15 OS=Arabidopsis thaliana OX=3702 GN=SPL15 PE=1 SV=1;
TRINITY_DN28958_c0_g1	probable WRKY transcription factor 53 [Quercus suber]	51.7167	55.37	0.966667	sp|Q9SUP6|WRK53_ARATH;	Probable WRKY transcription factor 53 OS=Arabidopsis thaliana OX=3702 GN=WRKY53 PE=1 SV=1;
TRINITY_DN29304_c0_g1	B3 domain-containing protein [Actinidia chinensis var. chinensis]	5.10667	13.96	41.4533	sp|O23659|Y2372_ARATH;	B3 domain-containing protein At2g33720 OS=Arabidopsis thaliana OX=3702 GN=At2g33720 PE=2 SV=1;
TRINITY_DN29961_c0_g1	B3 domain-containing protein [Actinidia chinensis var. chinensis]	10.6167	6.83333	160.293	sp|O23659|Y2372_ARATH;	B3 domain-containing protein At2g33720 OS=Arabidopsis thaliana OX=3702 GN=At2g33720 PE=2 SV=1;
TRINITY_DN30153_c0_g1	Ethylene-responsive transcription factor [Actinidia chinensis var. chinensis]	107.873	49.6467	0.853333	sp|Q84QC2|ERF17_ARATH;	Ethylene-responsive transcription factor ERF017 OS=Arabidopsis thaliana OX=3702 GN=ERF017 PE=2 SV=1;
TRINITY_DN30153_c0_g2	Ethylene-responsive transcription factor [Actinidia chinensis var. chinensis]	47.99	27.0833	0.876667	sp|Q84QC2|ERF17_ARATH;	Ethylene-responsive transcription factor ERF017 OS=Arabidopsis thaliana OX=3702 GN=ERF017 PE=2 SV=1;
TRINITY_DN3027_c0_g1	R2R3 transcription factor MYB108-like protein 1 [Vitis vinifera]	124.207	56.8333	1	sp|Q9FGY3|MYB78_ARATH;	Transcription factor MYB78 OS=Arabidopsis thaliana OX=3702 GN=MYB78 PE=2 SV=1;
TRINITY_DN304_c0_g1	Ocs element-binding factor 1 [Glycine soja]	79.18	60.92	171.033	sp|C0Z2L5|BZP44_ARATH;	bZIP transcription factor 44 OS=Arabidopsis thaliana OX=3702 GN=BZIP44 PE=1 SV=1;
TRINITY_DN30925_c1_g1	AP2/ERF domain containing protein [Trema orientale]	247.627	72.41	0.53	sp|Q9M0L0|DRE1A_ARATH;	Dehydration-responsive element-binding protein 1A OS=Arabidopsis thaliana OX=3702 GN=DREB1A PE=1 SV=2;
TRINITY_DN3185_c0_g1	Transcription repressor MYB5, partial [Mucuna pruriens]	54.67	8.1	10.0233	sp|P81393|MYB08_ANTMA;	Myb-related protein 308 OS=Antirrhinum majus OX=4151 GN=MYB308 PE=2 SV=1;
TRINITY_DN3213_c1_g1	AP2/ERF domain containing protein [Trema orientale]	15.5633	39.68	1.02667	sp|Q9M0L0|DRE1A_ARATH;	Dehydration-responsive element-binding protein 1A OS=Arabidopsis thaliana OX=3702 GN=DREB1A PE=1 SV=2;
TRINITY_DN3399_c0_g1	transcription factor bHLH130-like [Camellia sinensis]	33.1067	33.0767	4.55333	sp|Q66GR3|BH130_ARATH;	Transcription factor bHLH130 OS=Arabidopsis thaliana OX=3702 GN=BHLH130 PE=1 SV=1;
TRINITY_DN3408_c0_g1	transcription factor MYBC1-like [Cynara cardunculus var. scolymus]	19.97	15.8767	38.2367	sp|O22210|MYBC1_ARATH;	Transcription factor MYBC1 OS=Arabidopsis thaliana OX=3702 GN=MYBC1 PE=1 SV=1;
TRINITY_DN3429_c0_g1	PREDICTED: zinc finger CCCH domain-containing protein 53-like isoform X2 [Solanum tuberosum]	67.03	107.903	9.85667	sp|Q0D3J9|C3H53_ORYSJ;	Zinc finger CCCH domain-containing protein 53 OS=Oryza sativa subsp. japonica OX=39947 GN=Os07g0682400 PE=2 SV=1;
TRINITY_DN34693_c0_g1	PREDICTED: pathogenesis-related genes transcriptional activator PTI6 [Vitis vinifera]	92.7533	72.1733	238.97	sp|O04682|PTI6_SOLLC;	Pathogenesis-related genes transcriptional activator PTI6 OS=Solanum lycopersicum OX=4081 GN=PTI6 PE=2 SV=1;
TRINITY_DN3500_c0_g1	heat stress transcription factor B-3-like isoform X1 [Quercus suber]	37.34	24.3333	10.3433	sp|O22230|HSFB3_ARATH;	Heat stress transcription factor B-3 OS=Arabidopsis thaliana OX=3702 GN=HSFB3 PE=1 SV=1;
TRINITY_DN3521_c0_g1	transcription repressor MYB6-like [Gossypium hirsutum]	120.84	24.9567	5.64333	sp|P81395|MYB30_ANTMA;	Myb-related protein 330 OS=Antirrhinum majus OX=4151 GN=MYB330 PE=2 SV=1;
TRINITY_DN3530_c0_g1	PREDICTED: myb-related protein 308-like [Ipomoea nil]	107.103	85.09	3.15667	sp|Q9LTC4|MYB15_ARATH;	Transcription factor MYB15 OS=Arabidopsis thaliana OX=3702 GN=MYB15 PE=1 SV=1;
TRINITY_DN3817_c0_g1	zinc finger protein CONSTANS-LIKE 10-like [Camellia sinensis]	62.03	112.567	3.64	sp|Q1G3I2|MIP1A_ARATH;	B-box domain protein 30 OS=Arabidopsis thaliana OX=3702 GN=MIP1A PE=1 SV=1;
TRINITY_DN38599_c0_g2	DIV2A protein [Heptacodium miconioides]	46.6567	38.17	2.34333	sp|Q8S9H7|DIV_ANTMA;	Transcription factor DIVARICATA OS=Antirrhinum majus OX=4151 GN=DIVARICATA PE=2 SV=1;
TRINITY_DN3893_c0_g2	protein NLP2-like [Camellia sinensis]	49.0433	22.2967	2.06	sp|Q7X9B9|NLP2_ARATH;	Protein NLP2 OS=Arabidopsis thaliana OX=3702 GN=NLP2 PE=2 SV=3;
TRINITY_DN4027_c1_g1	transcription factor MYB59 isoform X1 [Sesamum indicum]	30.56	34.7033	0.163333	sp|Q9LX82|MYB48_ARATH;	Transcription factor MYB48 OS=Arabidopsis thaliana OX=3702 GN=MYB48 PE=2 SV=1;
TRINITY_DN4027_c1_g3	PREDICTED: transcription factor MYB59 [Vitis vinifera]	100.007	145.837	4.1	sp|Q9LX82|MYB48_ARATH;	Transcription factor MYB48 OS=Arabidopsis thaliana OX=3702 GN=MYB48 PE=2 SV=1;
TRINITY_DN41878_c0_g1	dof zinc finger protein DOF5.4 [Ziziphus jujuba]	5.25333	8.86333	41.6567	sp|Q8LDR0|DOF54_ARATH;	Dof zinc finger protein DOF5.4 OS=Arabidopsis thaliana OX=3702 GN=DOF5.4 PE=2 SV=2;
TRINITY_DN4254_c0_g1	transcription factor ILR3 [Camellia sinensis]	99.9633	44.3467	90.4967	sp|Q9FH37|ILR3_ARATH;	Transcription factor ILR3 OS=Arabidopsis thaliana OX=3702 GN=ILR3 PE=1 SV=1;
TRINITY_DN42686_c0_g1	probable WRKY transcription factor 53 [Olea europaea var. sylvestris]	393.25	138.17	11.8667	sp|Q9SUP6|WRK53_ARATH;	Probable WRKY transcription factor 53 OS=Arabidopsis thaliana OX=3702 GN=WRKY53 PE=1 SV=1;
TRINITY_DN4402_c1_g1	transcription factor MYB108-like [Coffea arabica]	70.5367	65.9933	3.25333	sp|Q10MB4|MYB2_ORYSJ;	Transcription factor MYB2 OS=Oryza sativa subsp. japonica OX=39947 GN=MYB2 PE=2 SV=1;
TRINITY_DN45068_c0_g1	AP2/ERF transcription factor [Panax notoginseng]	0.313333	1.32333	151.53	sp|Q70II3|EF110_ARATH;	Ethylene-responsive transcription factor ERF110 OS=Arabidopsis thaliana OX=3702 GN=ERF110 PE=2 SV=2;
TRINITY_DN4547_c0_g1	protein NTM1-like 9 [Lactuca sativa]	158.773	113.98	13.41	sp|B5X570|NAC14_ARATH;	NAC domain-containing protein 14 OS=Arabidopsis thaliana OX=3702 GN=NAC014 PE=2 SV=1;
TRINITY_DN455_c0_g1	squamosa promoter-binding protein 1 [Camellia sinensis]	4.80667	6.79333	150.667	sp|Q38741|SBP1_ANTMA;	Squamosa promoter-binding protein 1 OS=Antirrhinum majus OX=4151 GN=SBP1 PE=2 SV=1;
TRINITY_DN4681_c0_g1	hypothetical protein LSAT_4X86881 [Lactuca sativa]	350.353	71.0067	8.62667	sp|Q9SAH7|WRK40_ARATH;	Probable WRKY transcription factor 40 OS=Arabidopsis thaliana OX=3702 GN=WRKY40 PE=1 SV=1;
TRINITY_DN4690_c0_g3	PREDICTED: putative B3 domain-containing protein At1g78640 [Ipomoea nil]	40.4067	56.8633	6.15	sp|O23659|Y2372_ARATH;	B3 domain-containing protein At2g33720 OS=Arabidopsis thaliana OX=3702 GN=At2g33720 PE=2 SV=1;
TRINITY_DN4774_c0_g1	WRKY transcription factor, partial [Actinidia chinensis var. chinensis]	33.0433	19.0167	2.23333	sp|Q9C519|WRKY6_ARATH;	WRKY transcription factor 6 OS=Arabidopsis thaliana OX=3702 GN=WRKY6 PE=1 SV=1;
TRINITY_DN481_c0_g1	tempranillo [Olea europaea]	69.7533	87	301.957	sp|P82280|RAV2_ARATH;	AP2/ERF and B3 domain-containing transcription repressor RAV2 OS=Arabidopsis thaliana OX=3702 GN=RAV2 PE=1 SV=1;
TRINITY_DN5074_c0_g2	MBP9 [Ipomoea batatas]	67.5867	17.9967	0.75	sp|Q38841|AGL12_ARATH;	Agamous-like MADS-box protein AGL12 OS=Arabidopsis thaliana OX=3702 GN=AGL12 PE=1 SV=2;
TRINITY_DN5161_c0_g1	BZIP transcription factor [Actinidia chinensis var. chinensis]	15.7133	10.08	34.8267	sp|Q9LZP8|BZP53_ARATH;	bZIP transcription factor 53 OS=Arabidopsis thaliana OX=3702 GN=BZIP53 PE=1 SV=1;
TRINITY_DN5233_c0_g1	hypothetical protein CISIN_1g027074mg [Citrus sinensis]	52.96	21.7867	0.64	sp|B5X570|NAC14_ARATH;	NAC domain-containing protein 14 OS=Arabidopsis thaliana OX=3702 GN=NAC014 PE=2 SV=1;
TRINITY_DN5353_c0_g3	hypothetical protein CDL15_Pgr029208 [Punica granatum]	5.24	13.6533	43.86	sp|O23659|Y2372_ARATH;	B3 domain-containing protein At2g33720 OS=Arabidopsis thaliana OX=3702 GN=At2g33720 PE=2 SV=1;
TRINITY_DN5676_c1_g2	NAC domain-containing protein 21/22-like [Camellia sinensis]	6.46333	5.40667	35.9533	sp|Q9S851|NAC31_ARATH;	Protein CUP-SHAPED COTYLEDON 3 OS=Arabidopsis thaliana OX=3702 GN=NAC031 PE=1 SV=1;
TRINITY_DN5686_c0_g1	PREDICTED: transcription factor TCP14 [Juglans regia]	3.91333	6.89667	94.6433	sp|Q93Z00|TCP14_ARATH;	Transcription factor TCP14 OS=Arabidopsis thaliana OX=3702 GN=TCP14 PE=1 SV=1;
TRINITY_DN5728_c1_g1	DELLA protein GAI1-like isoform X1 [Cynara cardunculus var. scolymus]	48.2667	41.2833	86.3333	sp|Q8S4W7|GAI1_VITVI;	DELLA protein GAI1 OS=Vitis vinifera OX=29760 GN=GAI1 PE=2 SV=1;
TRINITY_DN5732_c0_g1	hypothetical protein VITISV_023770 [Vitis vinifera]	50.8033	77.7133	0.36	sp|Q6R0G4|RVE4_ARATH;	Protein REVEILLE 4 OS=Arabidopsis thaliana OX=3702 GN=RVE4 PE=1 SV=1;
TRINITY_DN5770_c0_g2	Dehydration-responsive element-binding protein like [Actinidia chinensis var. chinensis]	153.82	175.86	0.696667	sp|Q9M0L0|DRE1A_ARATH;	Dehydration-responsive element-binding protein 1A OS=Arabidopsis thaliana OX=3702 GN=DREB1A PE=1 SV=2;
TRINITY_DN5770_c1_g2	dehydration-responsive element-binding protein 1B-like [Eucalyptus grandis]	14.1333	58.9233	0.16	sp|Q9M0L0|DRE1A_ARATH;	Dehydration-responsive element-binding protein 1A OS=Arabidopsis thaliana OX=3702 GN=DREB1A PE=1 SV=2;
TRINITY_DN5821_c0_g1	NAC domain-containing protein 1 [Salvia miltiorrhiza]	46.29	17.18	1.78333	sp|Q9C598|NAC81_ARATH;	Protein ATAF2 OS=Arabidopsis thaliana OX=3702 GN=NAC081 PE=1 SV=1;
TRINITY_DN5869_c0_g1		0.046667	42.89	0	------	------
TRINITY_DN5879_c0_g2	PREDICTED: BES1/BZR1 homolog protein 4-like isoform X1 [Ipomoea nil]	206.777	74.84	246.49	sp|Q9ZV88|BEH4_ARATH;	BES1/BZR1 homolog protein 4 OS=Arabidopsis thaliana OX=3702 GN=BEH4 PE=1 SV=1;
TRINITY_DN6062_c0_g1	PREDICTED: AP2-like ethylene-responsive transcription factor ANT [Vitis vinifera]	105.763	51.9467	2.24	sp|Q38914|ANT_ARATH;	AP2-like ethylene-responsive transcription factor ANT OS=Arabidopsis thaliana OX=3702 GN=ANT PE=1 SV=2;
TRINITY_DN6143_c1_g3	AP2/EREBP family transcription factor-like protein 13 [Prunus pseudocerasus]	41.68	16.6833	32.5	sp|O80337|EF100_ARATH;	Ethylene-responsive transcription factor 1A OS=Arabidopsis thaliana OX=3702 GN=ERF1A PE=1 SV=2;
TRINITY_DN61635_c0_g1	myb-related protein 306 [Sesamum indicum]	39.1833	23.4367	0.653333	sp|P81392|MYB06_ANTMA;	Myb-related protein 306 OS=Antirrhinum majus OX=4151 GN=MYB306 PE=2 SV=1;
TRINITY_DN6203_c0_g1	ethylene-responsive transcription factor RAP2-3-like [Camellia sinensis]	61.7467	60.9267	517.113	sp|P42736|RAP23_ARATH;	Ethylene-responsive transcription factor RAP2-3 OS=Arabidopsis thaliana OX=3702 GN=RAP2-3 PE=1 SV=2;
TRINITY_DN62_c0_g1	SANT/Myb domain [Macleaya cordata]	563.217	412.793	68.09	sp|O23160|MYB73_ARATH;	Transcription factor MYB73 OS=Arabidopsis thaliana OX=3702 GN=MYB73 PE=1 SV=1;
TRINITY_DN63005_c1_g1	hypothetical protein [Populus tomentosa]	51.85	37.5467	103.337	sp|Q69VG1|CIGR1_ORYSJ;	Chitin-inducible gibberellin-responsive protein 1 OS=Oryza sativa subsp. japonica OX=39947 GN=CIGR1 PE=2 SV=1;
TRINITY_DN6450_c0_g1	AP2/ERF transcription factor [Panax notoginseng]	301.003	106.91	4.31	sp|Q9SZ06|EF109_ARATH;	Ethylene-responsive transcription factor ERF109 OS=Arabidopsis thaliana OX=3702 GN=ERF109 PE=1 SV=1;
TRINITY_DN649_c0_g1	PREDICTED: protein ODORANT1 [Vitis vinifera]	101.883	45.55	2.96333	sp|Q9C7U7|MYB20_ARATH;	Transcription factor MYB20 OS=Arabidopsis thaliana OX=3702 GN=MYB20 PE=2 SV=1;
TRINITY_DN6614_c0_g1	SUPPRESSOR OF GAMMA RESPONSE 1-like [Camellia sinensis]	31.8033	14.0833	1.13	sp|Q6NQK2|NAC8_ARATH;	SUPPRESSOR OF GAMMA RESPONSE 1 OS=Arabidopsis thaliana OX=3702 GN=SOG1 PE=1 SV=1;
TRINITY_DN67411_c0_g2	PREDICTED: transcription factor MYC2 isoform X1 [Vitis vinifera]	16.42	16.1267	36.2233	sp|Q9ZUG9|BH066_ARATH;	Transcription factor bHLH66 OS=Arabidopsis thaliana OX=3702 GN=BHLH66 PE=1 SV=1;
TRINITY_DN6776_c2_g2	zinc-finger homeodomain protein 10-like [Chenopodium quinoa]	9.31333	6.18667	39.9433	sp|Q9SEZ1|ZHD11_ARATH;	Zinc-finger homeodomain protein 11 OS=Arabidopsis thaliana OX=3702 GN=ZHD11 PE=1 SV=1;
TRINITY_DN69794_c0_g2	homeobox-leucine zipper protein [Salvia splendens]	3.71	10.7767	30.7867	sp|P46603|HAT9_ARATH;	Homeobox-leucine zipper protein HAT9 OS=Arabidopsis thaliana OX=3702 GN=HAT9 PE=1 SV=2;
TRINITY_DN7068_c0_g1	LOW QUALITY PROTEIN: transcription factor bHLH78-like [Camellia sinensis]	20.0967	45.41	3.69667	sp|Q9SRT2|BH062_ARATH;	Transcription factor bHLH62 OS=Arabidopsis thaliana OX=3702 GN=BHLH62 PE=2 SV=1;
TRINITY_DN733_c0_g2	scarecrow-like protein 1 [Morus notabilis]	37.43	29.8867	5.94	sp|Q9SDQ3|SCL1_ARATH;	Scarecrow-like protein 1 OS=Arabidopsis thaliana OX=3702 GN=SCL1 PE=2 SV=1;
TRINITY_DN7388_c0_g2	Telomere repeat-binding protein [Actinidia chinensis var. chinensis]	53.62	29.4967	4.17	sp|Q9M347|TRP6_ARATH;	Telomere repeat-binding protein 6 OS=Arabidopsis thaliana OX=3702 GN=TRP6 PE=1 SV=1;
TRINITY_DN7491_c0_g1	ethylene-responsive transcription factor 1B-like [Manihot esculenta]	37.56	6.8	0.87	sp|Q8LDC8|ERF92_ARATH;	Ethylene-responsive transcription factor 1B OS=Arabidopsis thaliana OX=3702 GN=ERF1B PE=1 SV=2;
TRINITY_DN7493_c0_g1	Myb family transcription factor [Actinidia chinensis var. chinensis]	176.237	55.5833	0.423333	sp|Q9SJW0|PHL7_ARATH;	Myb family transcription factor PHL7 OS=Arabidopsis thaliana OX=3702 GN=PHL7 PE=2 SV=1;
TRINITY_DN7497_c2_g2	Ethylene-responsive transcription factor [Actinidia chinensis var. chinensis]	37.4967	26.7633	89.6533	sp|O80340|ERF78_ARATH;	Ethylene-responsive transcription factor 4 OS=Arabidopsis thaliana OX=3702 GN=ERF4 PE=1 SV=1;
TRINITY_DN7555_c1_g3	BZIP transcription factor [Actinidia chinensis var. chinensis]	37.1667	25.9967	5.29	sp|O22208|BZP17_ARATH;	bZIP transcription factor 17 OS=Arabidopsis thaliana OX=3702 GN=BZIP17 PE=1 SV=2;
TRINITY_DN7645_c0_g1	Cyclic dof factor 2 [Vitis vinifera]	40.4833	34.49	7.25667	sp|Q93ZL5|CDF2_ARATH;	Cyclic dof factor 2 OS=Arabidopsis thaliana OX=3702 GN=CDF2 PE=1 SV=2;
TRINITY_DN76536_c0_g3	transcription factor bHLH47-like [Cynara cardunculus var. scolymus]	38.0267	12.1533	2.57333	sp|Q69V10|BH062_ORYSJ;	Transcription factor BHLH062 OS=Oryza sativa subsp. japonica OX=39947 GN=BHLH062 PE=1 SV=1;
TRINITY_DN7703_c0_g2	avirulence-like protein 1 [Festuca arundinacea]	399.49	157.023	0.94	sp|Q9M0L0|DRE1A_ARATH;	Dehydration-responsive element-binding protein 1A OS=Arabidopsis thaliana OX=3702 GN=DREB1A PE=1 SV=2;
TRINITY_DN7958_c0_g3	PREDICTED: AP2-like ethylene-responsive transcription factor ANT isoform X2 [Vitis vinifera]	48.8433	22.63	0.606667	sp|Q38914|ANT_ARATH;	AP2-like ethylene-responsive transcription factor ANT OS=Arabidopsis thaliana OX=3702 GN=ANT PE=1 SV=2;
TRINITY_DN8043_c0_g1	ethylene-responsive transcription factor RAP2-3-like [Camellia sinensis]	11.3967	28.2467	453.86	sp|P42736|RAP23_ARATH;	Ethylene-responsive transcription factor RAP2-3 OS=Arabidopsis thaliana OX=3702 GN=RAP2-3 PE=1 SV=2;
TRINITY_DN8195_c0_g1	WRKY7 [Panax quinquefolius]	37.9367	32.3967	4.78333	sp|Q9FG77|WRKY2_ARATH;	Probable WRKY transcription factor 2 OS=Arabidopsis thaliana OX=3702 GN=WRKY2 PE=1 SV=1;
TRINITY_DN8507_c0_g1	PREDICTED: zinc finger CCCH domain-containing protein 14-like [Daucus carota subsp. sativus]	58.2333	67.88	134.38	sp|Q7F8R0|C3H14_ORYSJ;	Zinc finger CCCH domain-containing protein 14 OS=Oryza sativa subsp. japonica OX=39947 GN=Os02g0194200 PE=2 SV=1;
TRINITY_DN8512_c0_g1	AP2/ERF transcription factor [Parasponia andersonii]	20.33	2.86667	51.9733	sp|Q9FGF8|ABR1_ARATH;	Ethylene-responsive transcription factor ABR1 OS=Arabidopsis thaliana OX=3702 GN=ABR1 PE=2 SV=1;
TRINITY_DN8571_c0_g2	hypothetical protein LSAT_6X23641 [Lactuca sativa]	184.867	131.063	9.72	sp|Q9LYD3|DREB3_ARATH;	Dehydration-responsive element-binding protein 3 OS=Arabidopsis thaliana OX=3702 GN=DREB3 PE=2 SV=1;
TRINITY_DN87953_c0_g2	transcription factor bHLH96-like [Camellia sinensis]	8.57667	38.78	6.02	sp|Q9C7T4|BH096_ARATH;	Transcription factor bHLH96 OS=Arabidopsis thaliana OX=3702 GN=BHLH96 PE=1 SV=1;
TRINITY_DN8915_c0_g2	B3 domain-containing protein [Actinidia chinensis var. chinensis]	80.1133	23.3967	9.44667	sp|O23659|Y2372_ARATH;	B3 domain-containing protein At2g33720 OS=Arabidopsis thaliana OX=3702 GN=At2g33720 PE=2 SV=1;
TRINITY_DN90409_c0_g1	B-box zinc finger protein [Actinidia chinensis var. chinensis]	94.96	110.367	4.97333	sp|Q96288|BBX24_ARATH;	B-box zinc finger protein 24 OS=Arabidopsis thaliana OX=3702 GN=BBX24 PE=1 SV=1;
TRINITY_DN956_c0_g1	PREDICTED: transcription factor MYB44-like [Nicotiana sylvestris]	118.517	59.1767	4.20667	sp|O23160|MYB73_ARATH;	Transcription factor MYB73 OS=Arabidopsis thaliana OX=3702 GN=MYB73 PE=1 SV=1;
TRINITY_DN956_c0_g2	hypothetical protein CDL12_16169 [Handroanthus impetiginosus]	233.95	112.747	7.69667	sp|Q9FDW1|MYB44_ARATH;	Transcription factor MYB44 OS=Arabidopsis thaliana OX=3702 GN=MYB44 PE=1 SV=1;
TRINITY_DN979_c0_g2	transcription factor TCP11 [Momordica charantia]	6.23	8.90667	37.29	sp|Q93Z00|TCP14_ARATH;	Transcription factor TCP14 OS=Arabidopsis thaliana OX=3702 GN=TCP14 PE=1 SV=1;
TRINITY_DN9921_c0_g3	hypothetical protein CDL12_29442 [Handroanthus impetiginosus]	11.82	67.72	73.6567	sp|Q7Y1B6|GAI_SOLLC;	DELLA protein GAI OS=Solanum lycopersicum OX=4081 GN=GAI PE=2 SV=1;
TRINITY_DN99879_c0_g1	PREDICTED: transcription factor TCP15 [Vitis vinifera]	10.7433	16.3167	66.5633	sp|Q93Z00|TCP14_ARATH;	Transcription factor TCP14 OS=Arabidopsis thaliana OX=3702 GN=TCP14 PE=1 SV=1;

## Sheet: table S7
Table S7. TF families classfication
PF ID	DNA domain	Description	Family	number
PF00847	AP2	AP2 domain	AP2/ERF	35
PF02362	B3	B3 DNA binding domain	B3_superfamily	6
PF06217	GAGA_bind	GAGA binding protein-like family	BBR-BPC	1
PF05687	DUF822	BES1/BZR1 plant transcription factor, N-terminal	BES1	1
PF00010	HLH	Helix-loop-helix DNA-binding domain	bHLH	12
PF00170	bZIP_1	bZIP transcription factor	bZIP	7
PF02701	Zf-Dof	Dof domain, zinc finger	C2C2	9
PF00096	zf-C2H2	Zinc finger, C2H2 type	C2H2	1
PF00642	Zf-CCCH	Zinc finger C-x8-C-x5-C-x3-H type (and similar)	C3H	3
PF04504	DUF573	Protein of unknown function, DUF573	GeBP	1
PF03514	GRAS	GRAS domain family	GRAS	8
PF00447	HSF_dna_bind	HSF-type DNA-binding	HSF	1
PF00046	homeobox	Homeodomain	LBD (AS2/LOB)	5
PF03195	DUF260	Lateral organ boundaries (LOB) domain	LOB	3
PF00319	SRF-TF	SRF-type transcription factor (DNA-binding and dimerisation domain)	MADS	1
PF00249	Myb_dna_bind	Myb-like DNA-binding domain	MYB_superfamily	27
PF02365	NAM	No apical meristem (NAM) protein	NAC	9
PF02042	RWP-RK	RWP-RK domain	Nin-like	1
PF03110	SBP	SBP domain	SBP	2
PF03634	TCP	TCP family transcription factor	TCP	3
PF03106	WRKY	WRKY DNA -binding domain	WRKY	8
PF04770	ZF-HD_dimer	ZF-HD protein dimerisation region	ZF-HD	2

## Sheet: table S8
Table S8. The correlation coefficients between TFs and terpenoid biosynthesis genes
Gene_id	DNA domain	Description	Family	L1	L2	M7
TRINITY_DN15117_c2_g1	AP2	AP2 domain	AP2/ERF	8.32	13.23	43.2
TRINITY_DN17872_c1_g3	AP2	AP2 domain	AP2/ERF	10.1667	9.57333	47.82
TRINITY_DN8043_c0_g1	AP2	AP2 domain	AP2/ERF	11.3967	28.2467	453.86
TRINITY_DN45068_c0_g1	AP2	AP2 domain	AP2/ERF	0.313333	1.32333	151.53
TRINITY_DN1239_c1_g1	AP2	AP2 domain	AP2/ERF	188.457	221.483	603.073
TRINITY_DN1638_c0_g1	AP2	AP2 domain	AP2/ERF	2.96	5.46	95.3567
TRINITY_DN2020_c0_g1	AP2	AP2 domain	AP2/ERF	103.95	250.723	424.86
TRINITY_DN6203_c0_g1	AP2	AP2 domain	AP2/ERF	61.7467	60.9267	517.113
TRINITY_DN21211_c0_g1	AP2	AP2 domain	AP2/ERF	12.72	17.8233	92.63
TRINITY_DN11262_c0_g1	AP2	AP2 domain	AP2/ERF	4.11667	15.2967	89.6433
TRINITY_DN8512_c0_g1	AP2	AP2 domain	AP2/ERF	20.33	2.86667	51.9733
TRINITY_DN29304_c0_g1	B3	B3 DNA binding domain	B3_superfamily	5.10667	13.96	41.4533
TRINITY_DN481_c0_g1	B3	B3 DNA binding domain	B3_superfamily	69.7533	87	301.957
TRINITY_DN5353_c0_g3	B3	B3 DNA binding domain	B3_superfamily	5.24	13.6533	43.86
TRINITY_DN29961_c0_g1	B3	B3 DNA binding domain	B3_superfamily	10.6167	6.83333	160.293
TRINITY_DN10195_c0_g3	GAGA_bind	GAGA binding protein-like family	BBR-BPC	10.6733	22.4833	33.1267
TRINITY_DN2437_c0_g3	HLH	Helix-loop-helix DNA-binding domain	bHLH	23.4	22.3567	51.2833
TRINITY_DN2299_c0_g1	bZIP_1	bZIP transcription factor	bZIP	17.5433	10.1333	32.91
TRINITY_DN41878_c0_g1	Zf-Dof	Dof domain, zinc finger	C2C2	5.25333	8.86333	41.6567
TRINITY_DN20567_c0_g1	Zf-Dof	Dof domain, zinc finger	C2C2	19.97	31.0767	107.067
TRINITY_DN1377_c0_g2	GATA-zf	GATA zinc finger	C2C2	28.9633	31.9633	102.96
TRINITY_DN15192_c0_g1	Zf-CCCH	Zinc finger C-x8-C-x5-C-x3-H type (and similar)	C3H	5.26667	10.45	58.8133
TRINITY_DN8507_c0_g1	Zf-CCCH	Zinc finger C-x8-C-x5-C-x3-H type (and similar)	C3H	58.2333	67.88	134.38
TRINITY_DN2134_c0_g1	GRAS	GRAS domain family	GRAS	24.0267	35.26	61.6967
TRINITY_DN9921_c0_g3	GRAS	GRAS domain family	GRAS	11.82	67.72	73.6567
TRINITY_DN69794_c0_g2	homeobox	Homeodomain	LBD (AS2/LOB)	3.71	10.7767	30.7867
TRINITY_DN275_c0_g1	DUF260	Lateral organ boundaries (LOB) domain	LOB	19.3367	37.05	73.5833
TRINITY_DN12856_c0_g1	DUF260	Lateral organ boundaries (LOB) domain	LOB	49.7933	48.7633	125.87
TRINITY_DN102082_c0_g1	Myb_dna_bind	Myb-like DNA-binding domain	MYB_superfamily	26.7267	35.9833	66.1167
TRINITY_DN5676_c1_g2	NAM	No apical meristem (NAM) protein	NAC	6.46333	5.40667	35.9533
TRINITY_DN28849_c0_g1	SBP	SBP domain	SBP	2.56667	2.92	73.6533
TRINITY_DN455_c0_g1	SBP	SBP domain	SBP	4.80667	6.79333	150.667
TRINITY_DN979_c0_g2	TCP	TCP family transcription factor	TCP	6.23	8.90667	37.29
TRINITY_DN99879_c0_g1	TCP	TCP family transcription factor	TCP	10.7433	16.3167	66.5633
TRINITY_DN1177_c0_g1		acetoacetyl-coenzyme A thiolase [Phlomis umbrosa]		175.713	377.557	1057.5
TRINITY_DN2104_c0_g1		acetoacetyl-coenzyme A thiolase [Phlomis umbrosa]		19.7633	47.1867	168.393
TRINITY_DN2930_c0_g1		3-hydroxy-3-methylglutaryl coenzyme A synthase [Phlomis umbrosa]		61.4033	78.17	289.093
TRINITY_DN2563_c0_g1		PREDICTED: 3-hydroxy-3-methylglutaryl-coenzyme A reductase 1 [Gossypium arboreum]		8.37333	17.1733	30.3833
TRINITY_DN1647_c0_g1		3-hydroxy-3-methylglutaryl coenzyme-A reductase [Panax notoginseng]		20.42	88.7867	108.857
TRINITY_DN13170_c0_g1		Geranylgeranyl pyrophosphate synthase 4 [Camellia sinensis]		15.6633	15.3967	61.7767
TRINITY_DN5_c0_g2		isopentenyl-diphosphate Delta-isomerase I [Camellia sinensis]		243.003	267.887	754.527
TRINITY_DN13177_c0_g1		squalene monooxygenase-like [Quercus suber]		86.11	109.077	518.78
TRINITY_DN26458_c0_g2		squalene epoxidase 1 [Panax vietnamensis var. fuscidiscus]		17.1667	12.6867	60.0267
TRINITY_DN8998_c0_g1		hypothetical protein AALP_AA2G056900 [Arabis alpina]		39.2833	9.64667	32.6467
